# Supplementary material for: Carbon Paper Modified with Functionalized Poly(diallyldimethylammonium chloride) Graphene and Gold Phytonanoparticles as a Promising Sensing Material: Characterization and Electroanalysis of Ponceau 4R in Food Samples
Source: Nanomaterials (Basel). 2022 Nov 25;12(23):4197. doi: 10.3390/nano12234197 (PMC9741185; doi:10.3390/nano12234197)
Supplement: Supplementary file 1 [file nanomaterials-12-04197-s001.zip]

Archive with 1 entries (1 files):
- nanomaterials-2035387-supplementary.pdf
